# Supplementary material for: The study of dry biological valve crosslinked with a combination of carbodiimide and polyphenol
Source: Regen Biomater. 2020 Dec 3;8(1):rbaa049. doi: 10.1093/rb/rbaa049 (PMC7947589; doi:10.1093/rb/rbaa049)
Supplement: rbaa049_Supplementary_Data [file rbaa049_supplementary_data.zip]

Archive with 6 entries (6 files):
- suppl_data/1 GLUT.mp4
- suppl_data/2 CC.mp4
- suppl_data/3 EDC CC.mp4
- suppl_data/cover letter-200719-1013.docx
- suppl_data/Response 200911-1608.docx
- suppl_data/SI 200908-1449.docx
